# Supplementary material for: Investigating the Transition of Pre-Symptomatic to Symptomatic Huntington’s Disease Status Based on Omics Data
Source: Int J Mol Sci. 2020 Oct 8;21(19):7414. doi: 10.3390/ijms21197414 (PMC7582902; doi:10.3390/ijms21197414)
Supplement: Supplementary file 1 [file ijms-21-07414-s001.zip]

Archive with 1 entries (1 files):
- Journal_of_molecular_science_Supplementary_Data 2.docx
